# Supplementary material for: Structure and mechanism of the mitochondrial calcium transporter NCLX
Source: Nature. 2025 Sep 10;646(8087):1272–80. doi: 10.1038/s41586-025-09491-0 (PMC12571890; doi:10.1038/s41586-025-09491-0)
Supplement: Supplementary file 3 — Source Data Fig. 5 and Source Data Extended Data Figs. 5 and 8 [file 41586_2025_9491_MOESM3_ESM.xlsx]

## Sheet: Figure 5a
		Sodium-dependent calcium efflux rate
		HeLa		HCT116		CHO		HEK
		WT	NCLX KO	WT	NCLX KO	WT	NCLX KO	WT	NCLX KO
		0.3624	0.1765	0.0935	0.1331	0.1988	0.1226	0.2203	0.174773
		0.2688	0.1202	0.0469	0.043	0.2808	0.2495	0.1558	0.2193
		0.4852	0.2883	0.1146	0.0873	0.3271	0.2014	0.1075	0.128489
		0.4572	0.3984			0.1649	0.122	0.1026	0.2311
		0.5281	0.3905			0.2707	0.2329		0.2016
									0.1963
									0.1364
	Average	0.42034	0.27478	0.085	0.0878	0.24846	0.18568	0.14655	0.183995
	SEM	0.0466364	0.0558613	0.0200001	0.0260108	0.0293028	0.0270038	0.0273574	0.0149267
	p value		0.0804813		0.936094		0.153793		0.21832

## Sheet: Figure 5b
		Sodium-dependent calcium efflux						Western blot
		Control	WT	S468K	S468T			WT	S468K	S468T
		0.7643	0.3757	0.4642	0.5625			1.20295	1.05091	1.23036
		0.8823	0.4713	0.4752	0.7701			1.99721	1.72192	1.85165
		0.2803	0.5009	0.5812	0.4131			4.39978	2.07668	4.49882
		0.4808	0.5402	0.4998	0.5636			2.17195	1.32546	3.46137
		0.3481	0.5286		0.4984			2.12317	2.40705
		0.416	0.5954		0.5247
		0.4478			0.5483
		0.4781			0.4595
	Average	0.512212	0.502017	0.5051	0.542525		Average	2.37901	1.7164	2.76055
	SEM	0.0727993	0.0372731	0.0264356	0.0374585		SEM	0.534824	0.245208	0.746117
	p value		0.910508	0.948301	0.71674		p value		0.292727	0.681986

## Sheet: Figure 5e
		Oocyte calcium uptake rate
		uninjected	WT	WT+CGP	2DE	2DA	S468K	Y483A	D153N
		0.022	0.19	0.22	0.37	0.032	0.055	0.06	0.08
		0.018	0.32	0.45	0.44	0.022	0.111	0.22	0.14
		0.055	0.18	0.63	0.28	0.042	0.132	0.04	0.07
		0.003	0.2	0.36	0.31	0.015	0.033	0.19	0.09
		0.003	0.52			0.023		0.09
		0.045	0.26			0.031
		0.008	0.63			0.025
		0.001	0.13
			0.76
	n number	8	9	4	4	7	4	5	4
	Average	0.019375	0.354444	0.415	0.35	0.0271429	0.08275	0.12	0.095
	SEM	0.00724307	0.0754268	0.0858778	0.0353553	0.00329089	0.0232177	0.0359166	0.0155456
	p value	0.000841485		0.645083	0.970646	0.00197092	0.0402449	0.0475726	0.0475726

## Sheet: Figure 5f
			Oocyte calcium uptake rate
			6.8	7.4	8.2	K	Na
			0.112	0.17	0.76	0.25	0.45
			0.143	0.88	0.89	0.63	0.32
			0.184	0.32	0.64	0.28	0.66
			0.165	0.35	0.95		0.36
			0.155	0.22	1.18
			0.133	0.32	0.55
				0.67
				0.15
				0.33
		Average	0.148667	0.378889	0.828333	0.386667	0.4475
		SEM	0.0102913	0.0805613	0.093074	0.121974	0.07587
		p value	0.0389338		0.00319729	0.961532	0.615352

## Sheet: Figure 5i
			HeLa NICE
			WT	KO	RES
			11.278	2.8573	6.77682
			5.0989	1.3425	19.4451
			12.056	1.7984	1.75903
			4.5486	1.1989	6.10423
			13.899	6.1361	5.05297
			6.3396	3.05	4.40836
			10.075	3.4395	6.447
			6.0017	2.872	5.08275
				5.30379	3.56885
				4.52088
				1.27332
				2.20802
				4.38375
				4.74648
				2.83344
				2.11394
		n number	8	16	9
		Average	8.6621	3.1299	6.51612
		SEM	1.26683	0.377711	1.69704
		p value	2.11494e-05		0.0196643

## Sheet: Extended Data Figure 5d
		Digested NCLX
		V51	M196	V278	D350	Q481	M584
		0	0.522278	1.06245	1.00421	0.774894	0.034066
		0	0.603937	1.21283	0.9434	1.06293	0.041888
		0	0.853687	1.21107	0.994837	0.922399	0.05333
			0.776359	1.07143
			0.559483
	Average	0	0.689065	1.13944	0.980814	0.920073	0.0430947
	SEM	0	0.0645053	0.0419019	0.0189015	0.0831558	0.00559367

## Sheet: Extended Data Figure 8a
		% WCL
		WT		S468K		S468T		MCU
		Mito	Cyto	Mito	Cyto	Mito	Cyto	Mito	Cyto
		84.3865	15.6135	90.8312	9.16881	84.8007	15.1993	100	0
		67.0577	32.9423	75.2354	24.7646	70.2218	29.7782	100	0
		72.0113	27.9887	75.3659	24.6341	63.9416	36.0584	96.327	3.67299
	Average	74.4851	25.5149	80.4775	19.5225	72.9881	27.0119	98.7757	1.22433
	SEM	5.15305	5.15305	5.17699	5.17699	6.17832	6.17832	1.22433	1.22433

## Sheet: Extended Data Figure 8e
		Efflux rate
		Uninfected	WT	2DA	S468K
		12.8	157.1	61.2	35.2
		36.3	143.848	83.1766	15.2
		14.8	186.8	110.7	18.3
		13.8	125.8	36.9	30.6
		30.6	202.2	69.3	18.3495
		50	93	38.6	62.6171
		64.3	172.4	96.1	81.6242
		29.2	71.4	74.2	66.3731
		23.7624	66.2	8.72	39.5252
		26.2901	81.3	54.1
			107.1	16.6
			124	9.29
			76	4.45
			122.4	43.1
			62.2	25.7
			112.342	57.7426
			241.408	124.332
			137.715	88.704
			209.082
			104.196
	n number	10	20	18	9
	Average	30.1852	129.825	55.7175	40.8655
	SEM	5.22688	11.5005	8.47852	7.99236
	p value	2.21536e-06		1.13612e-05	3.80807e-05

## Sheet: Extended Data figure 8f
				Efflux rate
				WT+EMRE	WT+2DA
				57.6515	47.0319
				180.488	292.118
				128.373	100.98
			Average	122.171	146.71
			SEM	35.5953	74.3531
			p value	0.780769

## Sheet: Extended Data figure8g
		NCLX mRNA (% of WT)
		HeLa	CHO	HEK
		32.4098	56.1361	37.0381
		48.9032	39.3995	91.8594
		21.9506	43.9063	4.69087
	Average	34.4212	46.4806	44.5295
	SEM	7.84526	4.99995	25.4407
